# Supplementary material for: Effectiveness of a fluid chart in outpatient management of suspected dengue fever: A pilot study
Source: PLoS One. 2017 Oct 4;12(10):e0183544. doi: 10.1371/journal.pone.0183544 (PMC5627892; doi:10.1371/journal.pone.0183544)
Supplement: S6 File — (ZIP) [file pone.0183544.s006.zip]

Archive with 5 entries (2 files):
- S6 File. Study data in SPSS 20170322/
- S6 File. Study data in SPSS 20170322/S6 File. Study data in SPSS 20170322.sav
- __MACOSX/
- __MACOSX/S6 File. Study data in SPSS 20170322/
- __MACOSX/S6 File. Study data in SPSS 20170322/._S6 File. Study data in SPSS 20170322.sav
